# Supplementary material for: Integrated analysis of MIOX gene in prognosis of clear-cell renal cell carcinoma
Source: Cell Death Dis. 2025 May 8;16(1):368. doi: 10.1038/s41419-025-07698-7 (PMC12062366; doi:10.1038/s41419-025-07698-7)
Supplement: Supplementary file 2 — Supplementary Table 1 [file 41419_2025_7698_MOESM2_ESM.xlsx]

## Sheet: Sheet1
1	RPL8
2	IREB2
3	ATP5MC3
4	CS
5	EMC2
6	ACSF2
7	NOX1
8	CYBB
9	NOX3
10	NOX4
11	NOX5
12	DUOX1
13	DUOX2
14	G6PD
15	PGD
16	VDAC2
17	PIK3CA
18	FLT3
19	SCP2
20	TP53
21	ACSL4
22	LPCAT3
23	NRAS
24	KRAS
25	HRAS
26	TF
27	TFRC
28	TFR2
29	SLC38A1
30	SLC1A5
31	GLS2
32	GOT1
33	CARS1
34	ALOX5
35	KEAP1
36	HMOX1
37	ATG5
38	ATG7
39	NCOA4
40	ALOX12
41	ALOX12B
42	ALOX15
43	ALOX15B
44	ALOXE3
45	PHKG2
46	ACO1
47	G6PDX
48	ULK1
49	ATG3
50	ATG4D
51	BECN1
52	MAP1LC3A
53	GABARAPL2
54	GABARAPL1
55	ATG16L1
56	WIPI1
57	WIPI2
58	SNX4
59	ATG13
60	ULK2
61	SAT1
62	EGFR
63	MAPK3
64	MAPK1
65	BID
66	ZEB1
67	DPP4
68	CDKN2A
69	PEBP1
70	SOCS1
71	CDO1
72	MYB
73	MAPK8
74	MAPK9
75	CHAC1
76	MAPK14
77	LINC00472
78	PRKAA2
79	PRKAA1
80	ELAVL1
81	BAP1
82	ABCC1
83	MIR6852
84	ACVR1B
85	TGFBR1
86	EPAS1
87	HILPDA
88	HIF1A
89	IFNG
90	ANO6
91	LPIN1
92	HMGB1
93	TNFAIP3
94	TLR4
95	ATF3
96	ATM
97	YY1AP1
98	EGLN2
99	MIOX
100	TAZ
101	MTDH
102	IDH1
103	SIRT1
104	FBXW7
105	PANX1
106	DNAJB6
107	BACH1
108	LONP1
109	PTGS2
110	DUSP1
111	NOS2
112	NCF2
113	MT3
114	UBC
115	ALB
116	TXNRD1
117	SRXN1
118	GPX2
119	BNIP3
120	OXSR1
121	SELENOS
122	ANGPTL7
123	SLC7A11
124	DDIT4
125	LOC284561
126	ASNS
127	TSC22D3
128	DDIT3
129	JDP2
130	SESN2
131	SLC1A4
132	PCK2
133	TXNIP
134	VLDLR
135	GPT2
136	PSAT1
137	LURAP1L
138	SLC7A5
139	HERPUD1
140	XBP1
141	SLC3A2
142	CBS
143	ATF4
144	ZNF419
145	KLHL24
146	TRIB3
147	ZFP69B
148	ATP6V1G2
149	VEGFA
150	GDF15
151	TUBE1
152	ARRDC3
153	CEBPG
154	SNORA16A
155	RGS4
156	BLOC1S5-TXNDC5
157	LOC390705
158	EIF2S1
159	KIM-1
160	IL6
161	CXCL2
162	RELA
163	HSD17B11
164	AGPAT3
165	SETD1B
166	FTL
167	MAFG
168	IL33
169	FTH1
170	SLC40A1
171	GPX4
172	HAMP
173	HSPB1
174	NFE2L2
175	STEAP3
176	DRD5
177	DRD4
178	MAP3K5
179	SLC2A1
180	SLC2A3
181	SLC2A6
182	SLC2A8
183	SLC2A12
184	GLUT13
185	SLC2A14
186	EIF2AK4
187	TFAP2C
188	SP1
189	HBA1
190	NNMT
191	PLIN4
192	HIC1
193	STMN1
194	RRM2
195	CAPG
196	HNF4A
197	NGB
198	YWHAE
199	GABPB1
200	AURKA
201	MIR4715
202	RIPK1
203	PRDX1
204	MIR30B
205	AKR1C1
206	AKR1C2
207	AKR1C3
208	RB1
209	HSF1
210	GCLC
211	SQSTM1
212	NQO1
213	MUC1
214	MT1G
215	CISD1
216	FANCD2
217	FTMT
218	HSPA5
219	HELLS
220	SCD
221	FADS2
222	SRC
223	STAT3
224	PML
225	MTOR
226	NFS1
227	TP63
228	CDKN1A
229	MIR137
230	ENPP2
231	FH
232	CISD2
233	MIR9-1
234	MIR9-2
235	MIR9-3
236	ISCU
237	ACSL3
238	OTUB1
239	CD44
240	LINC00336
241	BRD4
242	PRDX6
243	MIR17
244	NF2
245	ARNTL
246	JUN
247	CA9
248	TMBIM4
249	PLIN2
250	MIR212
251	Fer1HCH
252	AIFM2
253	LAMP2
254	ZFP36
255	PROM2
256	CHMP5
257	CHMP6
258	CAV1
259	GCH1
260	VDAC3
261	YAP1
262	GSS
263	CP
264	PRNP
265	SLC11A2
266	ACSL1
267	MAP1LC3B
268	SLC39A14
269	SLC39A8
270	ACSL5
271	GCLM
272	PCBP1
273	PCBP2
274	ACSL6
275	SAT2
276	MAP1LC3C
277	MAP1LC3B2
278	NEDD4
279	ITGA6
280	MYC
281	EGLN1
282	G3BP1
283	PRC1
284	MDM2
285	TIGAR
286	VDAC1
287	CASP8
288	CFTR
289	MIF
290	GUCY1A1
291	MIR7-1
